# Supplementary material for: The EphA2 Receptor Regulates Invasiveness and Drug Sensitivity in Canine and Human Osteosarcoma Cells
Source: Cells. 2024 Jul 16;13(14):1201. doi: 10.3390/cells13141201 (PMC11275032; doi:10.3390/cells13141201)
Supplement: Supplementary file 1 [file cells-13-01201-s001.zip]

Archive with 1 entries (1 files):
- cells-2896724-supplementary.pdf
